# Supplementary material for: Precision (repeatability and reproducibility) of ocular parameters obtained by the Tomey OA-2000 biometer compared to the IOLMaster in healthy eyes
Source: PLoS One. 2018 Feb 27;13(2):e0193023. doi: 10.1371/journal.pone.0193023 (PMC5828443; doi:10.1371/journal.pone.0193023)
Supplement: S1 Data — (XLSX) [file pone.0193023.s001.xlsx]

## Sheet: Sheet1
Tomey OA-2000
Axial Length									ACD									Lens									Pachy									Pupil									WTW
QIU			XU			QIU			QIU			XU			QIU			QIU			XU			QIU			QIU			XU			QIU			QIU			XU			QIU			QIU			XU
1st	2nd	3rd	1st	2nd	3rd	1st	2nd	3rd	1st	2nd	3rd	1st	2nd	3rd	1st	2nd	3rd	1st	2nd	3rd	1st	2nd	3rd	1st	2nd	3rd	1st	2nd	3rd	1st	2nd	3rd	1st	2nd	3rd	1st	2nd	3rd	1st	2nd	3rd	1st	2nd	3rd	1st	2nd	3rd	1st	2nd
23.33	23.33	23.32	23.34	23.34	23.34	23.34	23.33	23.33	3.6	3.69	3.73	3.59	3.64	3.56	3.59	3.62	3.6	3.85	3.72	3.73	3.84	3.76	3.85	3.85	3.84	3.82	536	538	545	537	536	530	529	532	533	5.47	5.49	4.38	4.8	5.02	4.75	4.9	4.82	5.02	11.39	11.54	11.36	11.51	11.46
25.46	25.45	25.45	25.45	25.45	25.46	25.46	25.46	25.46	3.4	3.47	3.46	3.44	3.49	3.44	3.51	3.51	3.51	3.84	3.75	3.76	3.8	3.73	3.8	3.71	3.71	3.71	542	537	537	537	536	531	535	535	535	7.16	7.06	7.11	7.04	6.66	6.49	7.26	7.26	7.26	12.43	12.48	12.5	12.43	12.43
23.71	23.7	23.69	23.67	23.71	23.69	23.7	23.69	23.71	3.05	3.05	3.09	3.05	3.06	3.02	3.04	3.04	3.05	3.87	3.88	3.84	3.86	3.86	3.91	3.85	3.86	3.86	448	470	462	470	470	470	470	468	464	5.22	4.95	5.72	5.62	5.12	5.74	5.06	5.23	5.46	11.36	11.61	11.51	11.42	11.46
22.6	22.57	22.59	22.59	22.59	22.6	22.59	22.58	22.6	3.49	3.44	3.49	3.46	3.47	3.47	3.47	3.48	3.47	3.41	3.45	3.41	3.43	3.42	3.42	3.41	3.42	3.41	512	520	512	520	520	520	520	519	520	5.47	5.35	5.62	5.39	5.62	5.64	5.38	5.64	5.65	11.41	11.46	11.31	11.11	11.16
23.64	23.65	23.64	23.64	23.65	23.63	23.64	23.63	23.64	3.34	3.34	3.36	3.32	3.31	3.37	3.32	3.37	3.34	4	3.99	3.96	4.01	4.03	3.95	4	4.01	4.02	552	553	545	553	553	557	551	552	550	3.7	4.45	4.75	4.67	4.85	5.74	4.65	4.83	4.74	11.85	11.83	11.86	11.76	11.91
24.7	24.69	24.7	24.69	24.67	24.68	24.67	24.68	24.69	3.24	3.25	3.24	3.23	3.22	3.19	3.2	3.21	3.2	4.1	3.25	4.08	3.23	4.12	4.15	4.14	4.12	4.13	554	586	560	551	558	578	568	570	569	5.87	6.19	6.46	6.17	6.17	6.41	6.28	6.13	6.2	11.59	11.68	11.61	11.65	11.63
25.06	25.06	25.07	25.06	25.06	25.06	25.06	25.06	25.07	4.21	4.14	4.44	4.47	4.47	4.14	4.32	4.44	4.43	3.26	3.25	3.03	3	3	3.31	3.13	3.01	3.16	562	566	569	565	561	566	565	564	565	6.14	6.17	6.19	7.51	5.97	6.19	6.68	5.98	6.01	12.16	12.13	12.14	12.16	12.15
27.21	27.21	27.21	27.22	27.28	27.25	27.25	27.23	27.21	3.83	3.84	3.84	3.84	3.8	3.83	3.83	3.85	3.84	3.45	3.45	3.45	3.44	3.48	3.45	3.45	3.45	3.45	527	525	527	527	521	521	525	527	526	4.38	4.25	4.47	4.28	4.03	4.45	4.28	4.69	4.12	12.36	12.13	12.16	13.77	12.06
24.22	24.22	24.21	24.21	24.21	24.2	24.22	24.21	24.22	3.59	3.61	3.61	3.62	3.59	3.58	3.59	3.6	3.61	3.58	3.57	3.56	3.55	3.57	3.57	3.56	3.56	3.57	572	580	579	577	584	578	577	578	576	5.42	6.04	5.49	6.04	6.19	5.99	5.54	6.16	5.97	11.14	12.88	13.13	13.3	12.95
25.6	25.61	25.63	25.61	25.63	25.6	25.6	25.63	25.62	3.71	3.72	3.69	3.7	3.71	3.72	3.7	3.71	3.7	3.38	3.37	3.4	3.42	3.4	3.39	3.42	3.39	3.39	486	481	485	494	485	494	494	486	494	6.14	6.49	6.29	6.64	6.79	6.89	6.81	6.46	6.31	11.78	11.83	11.83	11.78	11.81
24.25	24.25	24.25	24.26	24.25	24.25	24.26	24.26	24.26	3.28	3.28	3.27	3.3	3.3	3.28	3.29	3.29	3.28	3.71	3.71	3.73	3.72	3.72	3.73	3.72	3.72	3.72	522	527	530	531	524	527	526	510	528	6.29	6.12	6.26	6.22	6.09	6.07	6.02	6.07	5.99	13.42	11.76	11.73	11.8	11.79
23.18	23.18	23.19	23.16	23.17	23.16	23.18	23.16	23.17	3.49	3.48	3.48	3.48	3.5	3.47	3.46	3.47	3.47	3.75	3.48	3.48	3.48	3.5	3.47	3.46	3.47	3.47	472	495	495	495	501	502	504	496	504	5.79	5.57	6.71	5.87	6.66	6.36	5.87	5.84	6.56	11.73	11.73	11.71	13.33	11.59
24.96	24.91	24.93	24.91	24.91	24.91	24.96	24.91	24.97	4.11	4.08	4.12	4.14	4.15	4.15	4.11	4.09	4.11	3.36	3.44	3.43	3.43	3.41	3.42	3.46	3.46	3.46	470	476	476	471	480	480	476	480	480	7.31	7.26	7.36	7.09	7.09	7.28	7.56	7.56	7.36	12.08	12.11	12.11	12.16	12.16
26	26.03	26.02	25.99	26	26.08	26.01	26.02	26	3.59	3.59	3.59	3.59	3.59	3.59	3.59	3.59	3.58	3.6	3.56	3.6	3.6	3.59	3.6	3.6	3.61	3.62	544	552	552	546	546	550	551	552	552	5.57	5.87	5.62	5.92	5.35	5.79	5.68	5.64	6.01	11.63	11.73	11.73	11.73	11.68
26.07	26.08	26.07	26.07	26.07	26.07	26.07	26.07	26.05	3.78	3.78	3.77	3.82	3.8	3.81	3.81	3.8	3.82	3.4	3.39	3.42	3.39	3.4	3.4	3.4	3.43	3.39	520	520	525	520	416	522	510	526	521	6.91	7.33	6.54	7.61	7.48	6.86	7.78	7.76	7.83	11.56	11.68	11.56	11.46	11.54
25.26	25.26	25.26	25.26	25.26	25.25	25.25	25.27	25.26	3.99	4.02	3.98	4.03	4.04	4.05	4.06	4.05	4.06	3.31	3.28	3.32	3.32	3.3	3.29	3.28	3.3	3.28	577	569	571	576	569	570	572	575	570	7.83	7.78	7.83	7.86	7.83	8.03	8.08	8.15	8.18	12.08	12.21	12.15	12.18	12.21
24.59	24.59	24.6	24.59	24.61	24.6	24.6	24.61	24.61	3.86	3.89	3.86	3.86	3.88	3.88	3.87	3.9	3.86	3.39	3.36	3.39	3.39	3.39	3.38	3.87	3.37	3.41	520	522	520	511	522	511	511	521	511	5.97	5.52	6.22	6.91	6.96	7.21	7.13	7.09	7.13	11.93	11.81	11.86	11.83	11.86
25.72	25.73	25.73	25.73	25.73	25.73	25.72	25.73	25.72	3.82	3.77	3.81	3.81	3.83	3.83	3.82	3.83	3.82	3.59	3.65	3.61	3.61	3.59	3.58	3.61	3.6	3.59	489	489	487	467	487	487	480	485	486	6.56	6.39	5.72	6.59	6.76	6.91	6.85	6.96	6.89	11.91	11.78	11.78	11.85	11.84
24.5	24.5	24.51	24.52	24.52	24.52	24.52	24.52	24.52	3.26	3.28	3.31	3.27	3.28	3.23	3.28	3.28	3.26	4.11	4.09	4.05	4.07	4.07	4.13	4.07	4.08	4.1	503	502	503	503	504	503	501	511	497	4.11	4.09	4.05	4.07	4.07	4.13	4.07	4.08	4.1	12.38	11.83	11.83	11.88	11.86
22.04	22.04	22.03	22.05	22.05	22.05	22.05	22.04	22.04	3.09	3.08	3.08	3.09	3.05	3.09	3.08	3.07	3.1	3.85	3.85	3.86	3.84	3.89	3.85	3.86	3.88	3.84	576	579	583	586	586	586	592	593	595	4.87	4.62	4.8	4.62	4.82	4.97	5.07	5.02	4.43	12.26	12.53	12.06	12.23	12.33
25.76	25.76	25.76	25.76	25.77	25.76	25.76	25.76	25.76	3.84	3.87	3.81	3.85	3.85	3.87	3.82	3.83	3.83	3.43	3.39	3.46	3.4	3.41	3.38	3.44	3.42	3.43	552	552	552	551	553	545	553	553	546	6.31	6.39	6.84	6.64	6.59	7.16	6.26	7.28	6.99	12.26	12.26	12.26	12.33	12.31
24.61	24.61	24.63	24.6	24.59	24.59	24.6	24.61	24.6	3.31	3.3	3.34	3.36	3.31	3.34	3.33	3.31	3.3	3.54	3.56	3.51	3.5	3.55	3.51	3.52	3.53	3.55	501	493	496	502	501	503	496	504	496	5.74	5.99	6.34	5.82	6.07	5.64	6.04	6.12	6.34	12.11	12.11	12.08	12.11	12.11
25.5	25.53	25.53	25.51	25.5	25.5	25.52	25.53	25.51	3.79	3.77	3.77	3.75	3.74	3.74	3.76	3.74	3.75	3.59	3.61	3.61	3.65	3.64	3.64	3.61	3.65	3.63	543	541	534	536	544	544	536	544	544	6.19	6.29	6.26	6.24	5.97	5.97	6.54	6.14	5.99	11.78	11.86	11.83	11.86	11.81
26.61	26.61	26.61	26.61	26.61	26.62	26.6	26.61	26.61	3.75	3.76	3.78	3.8	3.79	3.79	3.75	3.75	3.75	3.73	3.71	3.69	3.69	3.7	3.69	3.75	3.75	3.74	562	568	568	568	561	569	569	560	558	6.59	6.56	6.96	6.69	6.51	6.59	6.84	6.76	6.26	12.01	12.05	11.98	12.03	12.01
24.83	24.81	24.82	24.8	24.81	24.8	24.81	24.82	24.8	4.09	4.09	4.78	4.09	4.08	4.07	4.08	4.07	4.01	3.44	3.45	2.77	3.45	3.45	3.47	3.46	3.45	3.44	535	543	535	531	534	535	535	536	540	5.89	6.61	7.33	6.81	5.92	7.06	6.48	6.55	6.88	11.68	11.63	11.71	11.71	11.68
23.59	23.59	23.58	23.59	23.58	23.6	23.59	23.58	23.59	3.48	3.48	3.48	3.46	3.47	3.47	3.48	3.47	3.48	3.49	3.5	3.5	3.51	3.52	3.51	3.5	3.51	3.5	486	487	488	486	480	486	485	489	487	6.02	5.97	5.64	5.59	5.17	5.69	5.78	6.01	6.24	11.54	11.14	11.71	11.68	10.99
24.61	24.62	24.62	24.62	24.61	24.62	24.61	24.61	24.61	3.55	3.55	3.56	3.54	3.52	3.55	3.55	3.53	3.55	3.65	3.66	3.65	3.66	3.69	3.67	3.65	3.68	3.67	503	505	503	517	511	497	511	489	505	5.1	4.92	5.05	5.15	5.17	5.17	4.8	5.2	5.1	11.91	11.68	11.66	11.67	11.88
24.31	24.3	24.3	24.3	24.3	24.31	24.3	24.3	24.31	3.45	3.44	3.43	3.39	3.47	3.39	3.42	3.43	3.41	3.85	3.88	3.89	3.93	3.81	3.93	3.91	3.92	3.89	548	561	570	570	569	575	570	571	575	4.45	5	4.57	5.07	4.75	5.25	5.01	5.03	5.24	11.61	11.63	11.76	11.51	11.49
21.29	21.27	21.28	21.27	21.26	21.26	21.27	21.28	21.27	3.07	3.09	3.13	3.03	2.99	2.98	3.05	3.07	3.06	3.7	4.03	2.93	3.87	3.92	3.87	3.85	3.88	3.86	544	542	536	536	544	534	535	536	534	3.26	5.12	5.67	4.72	4.62	4.6	3.98	4.12	4.23	11.39	11.34	11.35	11.38	11.41
23.79	23.79	23.79	23.8	23.79	23.79	23.79	23.8	23.79	3.43	3.43	3.42	3.43	3.43	3.43	3.42	3.43	3.42	3.58	3.58	3.58	3.58	3.59	3.58	3.58	3.58	3.59	535	520	536	538	528	535	536	538	537	5.62	6.09	6.26	5.72	6.04	5.98	5.77	5.84	5.66	11.81	12.41	11.71	11.61	11.68
22.51	22.51	22.5	22.51	22.52	22.51	22.5	22.52	22.53	3.08	3.11	3.12	3.1	3.11	3.11	3.1	3.09	3.11	4.03	4	4.01	4.01	4	3.99	4.01	4.02	3.98	487	487	489	489	489	491	492	487	489	5.52	5.52	5.77	5.74	5.61	5.55	4.98	5.11	5.12	10.96	10.99	10.89	10.99	11.01
25.87	25.88	25.88	25.88	25.87	25.86	25.87	25.86	25.87	3.78	3.75	3.77	3.75	3.76	3.77	3.74	3.74	3.77	3.46	3.5	3.48	3.49	3.48	3.49	3.48	3.47	3.46	537	536	544	536	538	534	536	537	538	6.91	6.91	6.24	6.39	6.42	6.51	5.98	6.01	6.05	12.21	12.7	12.8	12.48	12.56
24.07	24.08	24.06	24.08	24.08	24.07	24.09	24.1	24.09	3.79	3.83	3.87	3.82	3.8	3.81	3.79	3.81	3.8	3.65	3.61	3.56	3.62	3.64	3.59	3.6	3.61	3.62	489	487	479	487	485	486	487	486	485	6.69	5.42	6.19	7.18	6.23	6.58	6.49	6.12	5.55	12.03	11.96	11.91	11.93	11.95
25.39	25.39	25.4	25.39	25.41	25.4	25.42	25.41	25.42	3.78	3.76	3.78	3.77	3.79	3.76	3.78	3.79	3.8	3.6	3.62	3.61	3.62	3.63	3.59	3.62	3.64	3.61	502	496	501	456	498	502	501	499	497	7.16	6.79	7.09	6.86	6.55	7.01	6.58	6.64	6.99	11.59	11.61	11.68	11.54	11.6
26.02	26	26.03	26.01	26.02	26.03	26.03	26.02	26.01	3.76	3.81	3.79	3.83	3.84	3.8	3.79	3.81	3.82	3.29	3.23	3.27	3.23	3.21	3.26	3.28	3.27	3.28	489	495	488	495	495	495	495	494	493	5.57	5.89	6.22	6.22	5.74	5.74	6.26	5.98	6.01	11.91	11.93	11.91	11.93	11.93
24.56	24.57	24.57	24.56	24.56	24.56	24.56	24.55	24.58	3.44	3.48	3.46	3.49	3.48	3.48	3.48	3.49	3.47	3.75	3.72	3.75	3.71	3.72	3.72	3.72	3.72	3.71	520	512	512	520	520	519	521	518	517	6.46	6.24	6.26	6.19	6.36	6.49	6.55	6.36	6.12	11.16	11.15	11.19	11.19	11.21
24.2	24.22	24.22	24.24	24.23	24.22	24.21	24.23	24.21	3.49	3.48	3.51	3.51	3.52	3.53	3.51	3.54	3.51	3.77	3.78	3.73	3.74	3.75	3.76	3.77	3.75	3.75	528	527	527	528	527	528	527	526	527	5.27	4.87	5.27	5.94	5.55	6.13	6.12	5.98	5.44	11.76	11.76	11.76	11.78	11.77
24.41	24.41	24.41	24.45	24.41	24.43	24.42	24.41	24.45	3.78	3.78	3.82	3.77	3.78	3.79	3.77	3.76	3.76	3.14	3.13	3.11	3.15	3.16	3.13	3.14	3.11	3.13	487	487	486	486	484	486	486	485	486	6.61	6.69	6.66	6.54	5.86	5.46	5.79	6.01	6.03	11.76	11.71	11.78	11.75	11.78
24.27	24.27	24.28	24.26	24.27	24.26	24.27	24.28	24.27	3.65	3.67	3.65	3.63	3.62	3.65	3.64	3.66	3.67	4.25	4.23	4.25	4.22	4.21	4.2	4.22	4.19	4.24	445	444	447	446	459	445	445	446	449	4.52	5.07	5.02	5.46	4.98	5.01	5.14	5.56	6.26	12.48	12.48	12.48	12.45	12.46
24.85	24.86	24.89	24.86	24.87	24.88	24.86	24.87	24.88	3.55	3.53	3.53	3.54	3.53	3.55	3.53	3.52	3.53	4.4	4.41	4.41	4.4	4.39	4.38	4.42	4.43	4.41	470	469	462	468	465	472	475	474	469	4.77	5.22	4.72	5.02	5.56	5.98	4.88	4.12	4.59	11.96	12.06	12.08	12.05	12.04
26.52	26.52	26.52	26.53	26.51	26.53	26.53	26.52	26.51	3.41	3.39	3.4	3.38	3.39	3.4	3.41	3.4	3.41	4	4.02	4.02	4.01	4.01	4.03	4.02	4.03	4.04	511	510	510	509	508	509	512	511	511	6.44	5.84	6.44	6.38	6.01	6.56	5.85	5.44	6.01	11.51	11.54	11.54	11.53	11.52
25.62	25.6	25.63	25.62	25.61	25.62	25.6	25.61	25.62	4.09	4.07	4.08	4.09	4.09	4.08	4.07	4.08	4.05	3.19	3.2	3.2	3.19	3.19	3.18	3.2	3.19	3.18	520	520	528	520	521	524	523	521	520	8.63	8.65	8.65	8.68	7.98	7.99	8.01	7.95	8.01	12.16	12.06	12.06	12.11	12.08
25.17	25.17	25.15	25.16	25.18	25.17	25.17	25.16	25.16	3.48	3.46	3.48	3.47	3.46	3.45	3.46	3.45	3.47	4.35	4.37	4.36	4.36	4.39	4.45	4.36	4.38	4.35	494	537	530	535	534	540	531	535	536	5.02	5.62	5.35	5.84	5.35	4.98	5.12	5.56	5.49	12.08	12.16	12.03	12.05	12.1
24.4	24.39	24.37	24.38	24.37	24.4	24.38	24.36	24.37	3.57	3.56	3.54	3.56	3.55	3.56	3.61	3.59	3.56	3.46	3.46	3.5	3.48	3.49	3.46	3.45	3.46	3.48	511	512	519	515	514	515	516	511	512	6.04	5.47	6.04	6.51	5.98	6.01	6.11	6.24	6.32	11.63	11.66	11.71	11.65	11.64
25.28	25.32	25.27	25.28	25.3	25.29	25.31	25.32	25.29	2.85	2.83	2.85	2.84	2.84	2.83	2.81	2.82	2.84	2.14	4.23	4.39	4.35	4.19	4.29	4.2	4.31	4.44	513	518	512	515	516	518	505	515	513	4.5	4.23	4.39	4.66	4.23	4.63	4.77	5.01	4.19	12.03	12.03	11.91	12.03	12.12
25.01	25.01	25.01	25	25.01	25.02	24.99	25	24.99	3.25	3.25	3.25	3.26	3.25	3.24	3.25	3.25	3.26	4.22	4.07	4.25	4.23	4.22	4.21	4.2	4.23	4.22	502	502	502	501	500	502	503	501	499	5.52	5.62	5.82	5.99	6.01	5.98	6.12	6.03	4.95	11.31	11.21	11.25	11.27	11.26
24.38	24.38	24.38	24.37	24.36	24.38	24.38	24.37	24.36	3.15	3.15	3.2	3.16	3.18	3.17	3.2	3.15	3.17	3.98	3.89	3.95	3.94	3.92	3.93	3.94	3.9	3.92	502	496	502	503	504	502	503	511	506	5.35	4.85	4.77	5.01	5.13	4.87	4.68	5.13	5.26	11.88	11.83	11.83	11.85	11.83
21.51	21.51	21.5	21.51	21.51	21.5	21.49	21.5	21.51	2.82	2.84	2.84	2.84	2.83	2.84	2.82	2.84	2.83	4.53	4.51	4.52	4.51	4.52	4.51	4.53	4.5	4.52	527	517	519	520	521	522	525	522	521	3.6	3.98	4.18	3.99	4.25	4.65	5.12	6.12	5.99	11.49	11.46	11.49	11.48	11.46
23.26	23.26	23.25	23.26	23.27	23.25	23.26	23.28	23.26	3.05	3.05	3.05	3.06	3.05	3.04	3.05	3.04	3.06	4.64	4.63	4.64	4.64	4.61	4.62	4.59	4.62	4.63	503	511	508	509	512	514	508	509	506	4.87	5.27	4.95	4.49	4.52	5.01	5.12	5.13	5.55	12.3	12.41	12.35	12.34	12.36
24.62	24.62	24.62	24.62	24.62	24.62	24.61	24.62	24.62	3.6	3.6	3.57	3.58	3.6	3.61	3.59	3.6	3.6	3.8	3.78	3.82	3.79	3.8	3.81	3.81	3.82	3.8	527	528	538	536	533	535	540	531	532	4.18	4.1	4.72	5.28	5.13	6.02	5.99	5.16	5.24	11.66	12.78	12.58	12.44	12.34
5.8	25.8	25.8	25.81	25.79	25.8	25.8	25.79	25.8	3.67	3.67	3.71	3.67	3.68	3.72	3.69	3.68	3.67	3.61	3.61	3.57	3.59	3.6	3.59	3.61	3.61	3.61	511	503	503	505	509	508	511	513	504	5.17	5.57	5.22	5.65	4.89	4.65	5.01	5.12	5.99	12.31	12.38	12.38	12.37	12.39
25.54	25.55	25.53	25.54	25.53	25.54	25.55	25.52	25.53	3.75	3.78	3.78	3.76	3.77	3.78	3.79	3.77	3.78	3.94	3.94	3.98	3.95	3.94	3.95	3.94	3.93	3.94	544	542	550	551	549	550	551	549	550	5.99	5.05	5.49	5.12	5.26	4.98	6.01	5.23	5.08	11.98	11.93	11.96	11.95	11.97
25.46	25.47	25.47	25.47	25.47	25.46	25.46	25.47	25.48	3.69	3.69	3.69	3.7	3.7	3.7	3.69	3.68	3.69	3.57	3.57	3.57	3.55	3.57	3.56	3.57	3.58	3.57	545	545	545	551	546	548	550	549	547	5.44	5.49	5.49	6.14	5.97	5.82	6.14	6.03	5.25	11.73	11.78	11.78	11.73	11.75
25.82	25.82	25.83	25.83	25.81	25.82	25.83	25.83	25.82	3.58	3.58	3.58	3.57	3.58	3.57	3.57	3.56	3.58	3.61	3.61	3.61	3.62	3.61	3.6	3.6	3.61	3.62	529	535	533	534	530	531	532	534	529	6.29	6.02	6.46	5.89	5.98	6.01	6.12	6.2	6.03	12.16	12.13	12.16	12.15	12.14
24.98	24.98	24.98	24.97	24.98	24.98	25.97	25.96	25.98	3.41	3.42	3.43	3.42	3.43	3.42	3.42	3.42	3.4	3.74	3.72	3.71	3.73	3.72	3.71	3.72	3.73	3.73	496	503	504	499	501	502	508	505	506	5.22	6.81	6.44	6.45	6.85	5.98	5.12	5.56	5.59	11.54	11.81	11.78	11.79	11.8
24.46	24.46	24.46	24.47	24.46	24.47	24.46	24.47	24.45	3.74	3.74	3.69	3.65	3.73	3.72	3.74	3.75	3.73	3.79	3.78	3.83	3.8	3.79	3.81	3.82	3.8	3.82	487	479	487	485	484	483	480	485	485	5.27	5	5.1	5.35	5.28	5.47	5.38	5.21	5.19	12.03	12.08	12.06	12.05	12.04
22.3	22.3	22.3	22.31	22.3	22.31	22.29	22.32	22.31	3.17	3.17	3.17	3.18	3.18	3.16	3.17	3.17	3.17	3.81	3.82	3.81	3.8	3.81	3.8	3.79	3.78	3.8	569	569	570	571	569	569	568	571	570	4.72	4.47	4.54	4.68	4.67	4.49	4.61	4.14	4.23	12.13	12.1	12.12	12.11	12.13
26.61	26.62	26.6	26.62	26.61	26.61	26.6	26.6	26.62	4.36	4.38	4.37	4.36	4.35	4.38	4.36	4.37	4.36	3.51	3.49	3.5	3.51	3.49	3.48	3.48	3.47	3.51	543	543	544	545	547	546	545	546	544	6.76	6.46	5.57	5.22	5.65	5.26	4.98	6.01	5.99	12.36	12.23	12.25	12.26	12.23
22.66	22.65	22.66	22.65	22.64	22.66	22.67	22.63	22.65	3.34	3.33	3.34	3.33	3.34	3.35	3.32	3.33	3.34	3.58	3.61	3.59	3.62	3.61	3.6	3.58	3.59	3.61	561	555	557	562	561	568	567	561	562	4.13	3.73	4.75	3.99	4.01	4.23	4.29	3.65	4.95	11.09	11.31	11.19	11.23	11.26
25.79	25.78	25.8	25.8	25.79	25.78	25.77	25.69	25.71	3.5	3.48	3.46	3.49	3.5	3.49	3.5	3.48	3.47	3.5	3.49	3.51	3.51	3.48	3.51	3.49	3.5	3.47	561	555	557	562	561	562	560	559	563	4.95	5.12	5.26	4.8	5.1	4.85	4.47	4.54	4.68	11.88	11.87	11.86	11.85	11.87
23.07	23.07	23.06	23.05	23.06	23.06	23.07	23.06	23.05	3.22	3.18	3.21	3.19	3.2	3.21	3.19	3.23	3.22	3.94	3.98	3.95	3.99	3.98	4.01	4	3.99	3.95	521	521	521	519	519	520	520	518	517	4.72	4.92	3.78	5.01	4.25	4.28	4.66	4.17	5.09	11.61	11.44	1.35	11.46	11.41
26.86	26.85	26.84	26.87	26.85	26.87	26.86	26.85	26.84	3.83	3.83	3.84	3.83	3.82	3.84	3.83	3.81	3.83	3.79	3.78	3.79	3.8	3.78	3.81	3.8	3.79	3.77	520	520	521	524	525	521	523	522	524	5.64	5.59	5.64	5.63	5.49	5.12	4.99	4.56	5.01	12.23	12.18	12.22	12.21	12.23
23.58	23.58	23.59	23.6	23.58	23.57	23.58	23.56	23.57	3.75	3.74	3.76	3.75	3.74	3.75	3.72	3.76	3.77	3.66	3.65	3.65	3.64	3.66	3.67	3.62	3.63	3.62	520	520	520	519	519	520	515	519	520	5.59	5.59	5.01	4.25	4.28	4.87	4.79	5.22	5.35	11.86	11.85	11.9	11.91	11.93
26.03	26.03	26.01	26.04	25.99	26.03	26.05	26.01	26.03	3.6	3.63	3.61	3.61	3.62	3.59	3.61	3.62	3.6	3.61	3.63	3.61	3.62	3.61	3.59	3.55	3.65	3.64	530	528	529	530	531	532	529	528	531	5.35	5.87	5.01	4.26	5.55	5.56	6.01	5.02	4.91	12.1	12.11	12.13	12.16	12.22
24.85	24.88	24.86	24.89	24.85	24.86	24.82	24.86	24.82	4.07	4.68	4.12	4.09	4.06	4.07	4.1	4.09	4.06	3.13	3.69	3.16	3.25	3.24	3.16	3.19	3.21	3.25	560	551	556	561	560	562	565	559	563	5.57	4.9	5.12	5.23	5.06	5.34	6.25	4.68	4.27	11.93	11.71	11.9	11.88	11.86
23.77	23.78	23.77	23.76	23.77	23.76	23.75	23.78	23.77	3.43	3.41	3.42	3.43	3.41	3.4	3.42	3.43	3.43	3.79	3.79	3.8	3.78	3.79	3.78	3.77	3.79	3.78	503	503	502	510	508	509	505	528	504	5.25	5.82	4.52	5.16	5.01	4.99	5.1	5.16	5.54	11.73	11.71	11.72	11.73	11.72
24.13	24.14	24.14	24.15	24.14	24.13	24.15	24.15	24.13	3.26	3.25	3.26	3.25	3.26	3.28	3.27	3.26	3.25	4.16	4.17	4.16	4.16	4.17	4.16	4.17	4.15	4.17	529	521	499	525	512	519	521	518	519	5.39	5.2	5.22	5.19	5.32	6.01	5.23	5.02	4.99	11.24	11.21	11.23	11.3	11.25
26.74	26.74	26.74	26.72	26.73	26.73	26.74	26.73	26.71	3.6	3.58	3.58	3.58	3.6	3.6	3.59	3.61	3.6	3.53	3.55	3.54	3.56	3.53	3.54	3.55	3.56	3.55	542	544	544	544	544	510	543	545	544	5.39	5.12	4.18	3.98	4.95	5.05	5.01	4.99	5.12	11.44	11.54	11.56	11.54	11.68
25.05	25.05	25.04	25.05	25.06	25.04	25.03	25.06	25.05	3.47	3.45	3.48	3.46	3.49	3.46	3.47	3.46	3.46	3.75	3.77	3.74	3.76	3.77	3.76	3.71	3.16	3.79	529	528	528	527	527	528	528	530	529	5.74	6.59	6.04	5.06	5.34	6.25	6.01	5.98	5.12	13.2	12.08	12.03	12.05	12.1
23.37	23.36	23.36	23.36	23.37	23.38	23.37	23.36	23.38	3.48	3.47	3.48	3.46	3.47	3.46	3.45	3.47	3.46	3.42	3.75	3.76	3.74	3.75	3.76	3.74	3.76	3.74	495	503	370	490	497	494	495	480	485	5.15	4.95	5.22	5.05	4.98	4.97	4.89	4.78	4.32	12.03	12.06	12.03	12.01	11.97
25.87	25.86	25.86	25.86	25.87	25.88	25.84	25.86	25.87	3.94	3.94	3.92	3.93	3.91	3.92	3.94	3.91	3.72	3.72	3.73	3.73	3.72	3.75	3.74	3.75	3.72	3.73	593	591	590	589	588	592	595	585	586	4.92	4.72	3.78	4.52	5.01	5.19	4.98	5.03	3.56	12.93	13.03	12.95	12.98	12.95
23.99	23.99	24	23.99	23.99	23.98	24.01	24.02	24.01	3.69	3.69	3.68	3.7	3.69	3.68	3.7	3.68	3.69	3.63	3.63	3.61	3.63	3.64	3.63	3.65	3.64	3.62	520	520	521	522	519	521	522	521	520	5.64	5.59	5.25	5.13	4.99	4.56	4.63	4.1	4.36	11.93	11.91	11.93	11.94	11.95
24.6	24.6	24.61	24.6	24.61	24.59	24.6	24.61	24.62	3.69	3.7	3.68	3.69	3.7	3.71	3.69	3.7	3.76	3.51	3.5	3.51	3.52	3.53	3.53	3.51	3.53	3.52	544	544	544	540	542	536	545	541	542	5.29	5.67	4.98	4.55	4.78	4.63	4.51	4.23	4.29	11.96	11.98	12.03	11.96	11.92
23.67	23.67	23.68	23.68	23.68	23.67	23.67	23.66	23.68	3.55	3.56	3.54	3.56	3.55	3.57	3.58	3.56	3.58	3.89	3.87	3.88	3.87	3.88	3.85	3.86	3.88	3.87	537	522	513	528	530	535	532	520	540	6.22	6.04	5.97	6.14	6.62	5.79	4.48	4.52	4.05	11.54	11.51	11.53	11.52	11.54
24.45	24.45	24.45	24.46	24.46	24.46	24.44	24.46	24.46	3.81	3.79	3.8	3.81	3.78	3.79	3.78	3.79	3.81	3.63	3.65	3.64	3.67	3.65	3.66	3.68	3.67	3.67	544	544	542	543	541	540	539	540	542	5.3	5.32	4.57	4.99	4.98	5.02	5.13	4.99	5.18	11.41	11.58	11.55	11.51	11.54
24.18	24.19	24.18	24.17	24.16	24.16	24.16	24.16	24.17	3.25	3.24	3.25	3.26	3.27	3.19	3.33	3.32	3.29	4.26	4.27	4.26	4.25	4.24	4.25	4.26	4.24	4.23	484	482	483	484	485	482	483	479	481	3.48	3.75	3.36	3.46	4.15	4.06	4.53	4.57	4.36	11.78	11.98	11.95	11.85	12.01
20.74	20.76	20.76	20.75	20.76	20.74	20.76	20.77	20.76	3.34	3.35	3.34	3.41	3.39	3.38	3.36	3.37	3.38	3.81	3.92	3.85	3.86	3.89	3.84	3.85	3.87	3.86	528	526	527	526	525	526	538	534	530	6.14	6.39	5.58	5.29	4.96	5.01	4.98	4.19	5.54	11.34	11.24	11.23	11.24	11.28
25.34	25.32	25.32	25.33	25.31	25.32	25.29	25.34	25.3	3.54	3.56	3.62	3.59	3.58	3.61	3.58	3.59	3.61	3.58	3.55	3.5	3.53	3.54	3.55	3.54	3.52	3.49	526	525	525	526	520	523	524	530	532	5.49	5.17	6.04	5.56	5.41	4.46	4.76	5.16	5.12	11.04	11.23	11.56	11.04	11.43
26.16	26.14	26.14	26.15	26.16	26.15	26.14	26.18	26.16	4.06	4.05	4.05	4.04	4.05	4.06	4.08	4.07	4.06	3.56	3.55	3.58	3.56	3.56	3.57	3.57	3.54	3.53	505	503	503	506	505	507	506	506	508	6.76	6.64	6.24	6.01	5.35	4.98	5.12	5.01	5.05	12.18	12.33	12.33	12.25	12.28
23.1	23.02	23.05	23.06	23.06	23.09	23.08	23.09	23.08	3.54	3.55	3.54	3.55	3.53	3.52	3.55	3.54	3.53	4.01	4.03	4.02	4.03	4.02	4.04	4.05	4.04	4.03	525	521	524	523	526	521	524	526	528	3.41	3.88	4.25	4.16	4.78	3.58	4.15	4	3.98	12.33	12.06	12.13	12.15	12.17
24.32	24.32	24.31	24.35	24.34	24.32	24.33	24.33	24.32	3.8	3.79	3.8	3.79	3.78	3.75	3.76	3.81	3.8	3.51	3.53	3.5	3.52	3.49	3.42	3.48	3.51	3.55	538	537	540	544	537	538	535	538	530	5.62	5.52	6.14	6.39	5.41	5.49	5.58	5.29	5.1	11.68	11.59	11.67	11.58	11.64
21.77	21.79	21.78	21.77	21.78	21.78	21.77	21.79	21.8	3.04	3.02	3.05	3.05	3.04	3.02	3.03	3.04	3.04	4.05	4.07	4.03	4.03	4.04	4.06	4.05	4.02	4.04	545	551	545	544	544	552	549	545	552	5.52	5.35	4.97	5.12	5.15	4.8	4.89	4.78	4.65	11.34	11.21	11.36	11.24	11.19
23.67	23.66	23.67	23.67	23.66	23.67	23.65	23.68	23.67	3.5	3.5	3.51	3.49	3.5	3.49	3.45	3.48	3.49	3.64	3.64	3.63	3.64	3.65	3.66	3.68	3.64	3.64	458	472	472	462	465	481	462	463	465	5.92	6.07	6.17	6.12	6.24	6.01	5.89	4.79	4.87	11.66	11.59	11.73	11.73	11.75
27.03	27.04	27.07	27.04	27.05	27.06	27.03	27.04	27.05	2.9	2.92	2.94	2.93	2.92	2.94	2.95	2.92	2.93	4.05	4.09	4.05	4.06	4.08	4.1	4.05	4.07	4.09	543	545	545	543	544	548	550	549	541	4.03	3.73	3.85	3.98	3.79	4.01	4.23	3.65	3.49	11.3	11.29	11.32	11.35	11.29
25.37	25.37	25.36	25.38	25.37	25.36	25.37	25.4	25.39	3.77	3.78	3.77	3.76	3.77	3.75	3.76	3.74	3.76	3.69	3.68	3.7	3.65	3.66	3.61	3.59	3.57	3.62	478	478	479	476	477	475	474	476	478	6.34	5.89	6.02	5.99	5.16	5.56	5.54	5.99	5.87	12.13	12.28	12.31	12.29	12.15
23.67	23.65	23.65	23.66	23.65	23.64	23.66	23.67	23.65	3.46	3.46	3.46	3.46	3.48	3.47	3.47	3.45	3.46	3.77	3.77	3.75	3.76	3.77	3.75	3.74	3.78	3.77	511	511	511	510	508	507	514	512	513	5.35	5.17	5.64	5.53	5.49	5.87	4.99	5.21	5.25	11.49	11.49	11.44	11.47	11.42
24.01	23.98	24.02	23.99	24	24.02	24.01	24.02	24.03	3.67	3.68	3.67	3.69	3.68	3.67	3.7	3.65	3.67	4.06	4.05	4.04	4.06	4.05	4.04	4.06	4.03	4.02	470	470	468	467	465	469	470	471	472	4.2	4.45	4.28	4.36	4.39	4.52	4.16	4.19	4.28	13.45	13.35	12.46	12.35	12.67
22.91	22.92	22.91	22.93	22.94	22.92	22.94	22.93	22.92	3.35	3.32	3.34	3.33	3.35	3.34	3.35	3.36	3.32	4.16	4.19	4.18	4.17	4.16	4.2	4.18	4.19	4.17	520	528	525	524	526	520	521	522	523	4.57	4.52	4	4.12	4.25	4.56	4.26	4.95	4.36	12.55	12.58	12.53	12.51	12.49
23.96	23.96	22.95	22.96	22.96	22.97	22.96	22.96	22.97	3.63	3.54	3.53	3.52	3.51	3.52	3.49	3.53	3.52	3.42	3.58	3.48	3.49	3.47	3.5	3.51	3.48	3.46	456	478	466	467	468	465	460	461	463	5.49	5.44	5.12	5.23	5.24	5.32	5.29	5.34	5.64	11.76	12.36	11.98	11.88	11.87
22.97	22.79	22.85	22.81	22.82	22.8	22.82	22.83	22.81	3.15	3.18	3.17	3.16	3.16	3.18	3.17	3.16	3.15	4	3.96	3.99	3.98	3.97	4.05	4.04	3.98	4	520	528	525	524	520	519	523	524	527	5.44	5.32	5.13	5.32	5.24	5.19	5.36	5.46	5.19	11.83	11.88	11.86	11.85	11.84
24.1	24.09	24.11	24.1	24.09	24.08	24.09	24.1	24.11	3.88	3.88	3.87	3.86	3.86	3.85	3.84	3.87	3.86	3.43	3.4	3.4	3.39	3.38	3.3	3.21	3.36	3.41	462	462	465	461	462	459	450	469	472	5.54	5.54	4.05	4.07	4.07	4.13	4.65	4.63	4.39	12.01	11.98	12.01	12.02	11.95
23.04	23.05	23.04	23.06	23.05	23.05	23.04	23.06	23.05	3.95	3.98	3.94	3.95	3.96	3.97	3.96	3.95	3.96	3.07	3.1	3.08	3.1	3.12	3.09	3.05	3.08	3.07	569	570	571	572	575	576	578	575	576	5.15	5.49	5.35	5.39	5.24	4.98	4.79	4.69	4.96	11.34	11.21	11.28	11.31	11.34
24.14	24.13	24.12	24.13	24.15	24.13	24.12	24.15	24.14	3.79	3.81	3.8	3.79	3.82	3.83	3.81	3.8	3.84	3.98	3.95	4	4.04	4.03	4.1	3.98	3.99	4.02	537	536	535	530	539	535	536	537	534	5.17	5	4.97	5.29	5.67	4.98	4.55	4.16	4.39	12.15	12.25	12.21	12.23	12.21
25.62	25.61	25.6	25.61	25.62	25.6	25.59	25.6	25.61	3.91	3.89	3.9	3.91	3.92	3.93	3.94	3.95	3.95	3.64	3.68	3.65	3.7	3.68	3.63	3.66	3.67	3.65	499	505	500	501	502	503	498	499	497	6.84	5.59	6.02	6.46	5.89	5.98	6.01	5.78	5.55	12.18	12.19	12.2	12.15	12.18
24.63	24.63	24.62	24.61	24.63	24.62	24.61	24.62	24.63	3.45	3.5	3.48	3.46	3.47	3.48	3.5	3.52	3.48	3.86	3.82	3.85	3.84	3.81	3.75	3.79	3.8	3.82	437	437	436	437	424	439	440	445	431	3.83	3.85	3.86	3.84	3.78	3.76	3.99	4.07	3.97	11.46	11.54	11.51	11.38	11.46
25.27	25.26	25.26	25.26	25.27	25.25	25.28	25.26	25.27	4.1	4.1	4.1	4.09	4.08	4.11	4.12	4.13	4.1	3.54	3.54	3.54	3.51	3.49	3.56	3.58	3.58	3.6	494	503	501	502	505	504	507	503	501	6.66	5.67	6.34	6.04	5.56	4.65	5.23	5.42	6.13	12.46	12.55	12.46	12.47	12.42
24.8	24.81	24.82	24.84	24.84	24.84	24.84	24.84	24.84	3.62	3.61	3.61	3.54	3.59	3.59	3.59	3.56	3.59	3.95	3.98	3.97	4.04	3.82	3.99	3.86	4.02	3.99	526	519	519	527	519	527	519	527	527	4.08	4.4	4.43	3.93	3.93	4.1	3.63	4.3	4.55	12.18	12.11	12.13	12.12	12.09
26.6	26.6	26.6	26.61	26.59	26.6	26.61	26.62	26.6	3.79	3.79	3.78	3.77	3.8	3.81	3.79	3.81	3.82	4.22	4.22	4.23	4.2	4.19	4.25	4.28	4.16	3.99	569	562	569	565	570	563	550	564	563	6.09	6.71	5.99	6.14	6.39	5.41	5.49	5.58	6.05	12.08	12.06	12.16	12.08	12.09
22.97	22.97	22.97	22.98	22.97	22.96	22.97	22.95	22.96	3.3	3.3	3.25	3.29	3.28	3.27	3.3	3.31	3.29	4.14	4.14	4.15	4.16	4.14	4.16	4.2	4.18	4.18	527	527	530	529	528	530	531	535	529	4.57	4.57	5.3	5.12	5.21	5.32	5.29	5.2	4.98	11.81	11.85	11.84	11.82	11.84
24.74	24.74	24.74	24.73	24.74	24.72	24.73	24.72	24.73	4.1	4.3	4.25	4.26	4.28	4.29	4.26	4.28	4.26	3.54	3.35	3.3	3.51	3.45	3.42	3.48	3.43	3.4	493	491	493	492	489	493	491	495	497	5.42	5.35	5.39	5.16	5.34	4.39	4.28	5.47	5.14	12.01	12.03	12.05	12.04	12.01
25.53	25.55	25.54	25.55	25.55	25.54	25.56	25.55	25.54	3.4	3.35	3.38	3.39	3.36	3.37	3.38	3.38	3.36	3.59	3.65	3.6	3.64	3.61	3.59	3.58	3.62	3.64	552	552	549	545	550	551	548	545	548	5.47	5.25	5.36	5.41	4.54	4.99	5.13	6.18	5.45	11.61	11.54	11.6	11.58	11.57
25.12	25.12	25.12	25.13	25.12	25.13	25.11	25.12	25.12	3.67	3.64	3.65	3.66	3.67	3.68	3.67	3.68	3.67	3.71	3.75	3.74	3.76	3.73	3.72	3.73	3.75	3.7	553	553	551	549	550	548	557	548	555	5.77	6.34	6.01	5.98	5.48	5.87	5.64	5.71	6.31	11.96	11.93	11.95	11.92	11.94
25.95	26	25.96	25.98	25.99	25.98	25.97	25.98	25.96	3.9	3.87	3.88	3.89	3.9	3.88	3.87	3.86	3.89	3.79	3.81	3.79	3.8	3.82	3.84	3.85	3.79	3.81	504	512	508	509	506	507	505	508	509	6.36	5.27	6.12	6.34	5.79	5.68	5.46	5.35	5.71	11.98	12.06	12.05	12.04	12.03
23.46	23.45	23.45	23.46	23.45	23.46	23.45	23.47	23.44	3.63	3.65	3.64	3.63	3.62	3.64	3.65	3.64	3.65	3.65	3.63	3.62	3.64	3.65	3.64	3.62	3.61	3.62	528	520	521	524	524	525	526	527	526	5.82	5.77	5.58	5.29	4.96	5.01	4.98	4.19	5.63	11.06	10.96	10.97	10.99	11.02
24.47	24.47	24.46	24.47	24.48	24.46	24.47	24.46	24.48	3.5	3.5	3.48	3.49	3.53	3.51	3.49	3.5	3.52	3.85	3.84	3.83	3.85	3.83	3.82	3.81	3.84	3.8	471	471	470	472	469	470	471	472	465	6.26	5.84	6.13	6.45	6.01	5.98	5.79	5.94	5.93	11.96	12.06	12.05	12.04	12.06
24.66	24.67	24.67	24.68	24.67	24.67	24.66	24.68	24.67	4.41	4.24	4.25	4.3	4.25	4.28	4.29	4.25	4.3	3.72	3.89	3.79	3.78	3.76	3.75	3.78	3.8	379	579	577	580	581	574	573	572	571	569	6.19	6.04	5.89	5.79	5.67	5.61	5.36	5.28	5.87	12.11	12.03	12.01	12.02	12.04
26.53	26.53	26.53	26.52	26.54	26.52	26.53	26.54	25.53	3.35	3.36	3.34	3.33	3.36	3.35	3.34	3.38	3.37	3.86	3.84	3.85	3.86	3.84	3.8	3.82	3.84	3.81	486	478	480	482	483	481	479	476	475	6.04	5.44	5.68	5.97	6.01	5.34	5.78	5.69	6.32	11.53	11.41	11.53	11.54	11.52
24.53	24.53	24.51	24.52	24.53	24.53	24.52	24.52	24.51	3.64	3.59	3.61	3.59	3.62	3.64	3.63	3.62	3.65	3.53	3.61	3.61	3.6	3.59	3.55	3.62	3.65	3.64	554	554	554	554	553	550	549	552	548	4.92	4.87	4.95	4.78	4.65	4.52	4.57	5.02	5.13	12.03	12.13	11.98	12.08	12.06
[truncated: 22 more columns]
