# Supplementary material for: Precision (repeatability and reproducibility) of ocular parameters obtained by the Tomey OA-2000 biometer compared to the IOLMaster in healthy eyes
Source: PLoS One. 2018 Feb 27;13(2):e0193023. doi: 10.1371/journal.pone.0193023 (PMC5828443; doi:10.1371/journal.pone.0193023)
Supplement: S2 Data — (XLSX) [file pone.0193023.s002.xlsx]

## Sheet: Sheet1
Tomey OA-2000															IOLMaster
Axial Length			ACD			WTW			K1			K2			AL	K1	K2	ACD	WTW
QIU			QIU			QIU			QIU			QIU
1st	2nd	3rd	1st	2nd	3rd	1st	2nd	3rd	1st	2nd	3rd	1st	2nd	3rd
23.33	23.33	23.32	3.6	3.69	3.73	11.39	11.54	11.36	7.56	7.56	7.55	7.48	7.52	7.48	23.33	44.7	45.3	3.68	11.93
25.46	25.45	25.45	3.4	3.47	3.46	12.43	12.48	12.5	8.25	8.27	8.25	8.01	8	8.01	25.45	40.76	42.45	3.48	12.73
23.71	23.7	23.69	3.05	3.05	3.09	11.36	11.61	11.51	7.58	7.63	7.6	7.45	7.38	7.45	23.7	44.47	45.36	3.16	12
22.6	22.57	22.59	3.49	3.44	3.49	11.41	11.46	11.31	7.24	7.24	7.26	7.13	7.13	7.15	22.56	46.62	47.4	3.51	11.4
23.64	23.65	23.64	3.34	3.34	3.36	11.85	11.83	11.86	7.97	7.93	7.93	7.85	7.89	7.83	23.63	42.51	43.21	3.28	11.66
24.7	24.69	24.7	3.24	3.25	3.24	11.59	11.68	11.61	8.14	8.14	8.13	7.81	7.85	7.83	24.66	41.51	43.21	3.21	11.9
25.06	25.06	25.07	4.21	4.14	4.44	12.16	12.13	12.14	7.82	7.8	7.83	7.64	7.68	7.66	25.08	43.32	44.18	4.13	12.13
27.21	27.21	27.21	3.83	3.84	3.84	12.36	12.13	12.16	7.93	7.92	7.91	7.87	7.83	7.87	27.18	42.56	43.05	3.92	12.23
24.22	24.22	24.21	3.59	3.61	3.61	11.14	12.88	13.13	7.57	7.54	7.54	7.47	7.46	7.48	24.21	44.64	45.36	3.67	11.76
25.6	25.61	25.63	3.71	3.72	3.69	11.78	11.83	11.83	7.52	7.5	7.5	7.45	7.46	7.45	25.61	45.12	45.36	3.76	12.16
24.25	24.25	24.25	3.28	3.28	3.27	13.42	11.76	11.73	8.16	8.18	8.19	8.01	8.12	8.11	24.22	41.41	42.08	3.18	12.3
23.18	23.18	23.19	3.49	3.48	3.48	11.73	11.73	11.71	7.94	7.96	7.93	7.69	7.72	7.69	24.93	45.55	46.75	4.16	12.46
24.96	24.91	24.93	4.11	4.08	4.12	12.08	12.11	12.11	7.42	7.44	7.44	7.24	7.18	7.24	23.17	42.78	44.18	3.46	11.93
26	26.03	26.02	3.59	3.59	3.59	11.63	11.73	11.73	7.81	7.76	7.76	7.35	7.46	7.44	26.04	43.49	45.79	3.66	12.1
26.07	26.08	26.07	3.78	3.78	3.77	11.56	11.68	11.56	8.11	8.1	8.09	7.92	7.97	7.94	26.06	41.67	42.51	3.82	11.93
25.26	25.26	25.26	3.99	4.02	3.98	12.08	12.21	12.15	7.92	7.91	7.91	7.6	7.6	7.6	25.24	42.72	44.53	3.98	12.6
24.59	24.59	24.6	3.86	3.89	3.86	11.93	11.81	11.86	7.55	7.54	7.54	7.43	7.43	7.42	24.58	44.76	45.79	3.93	12
25.72	25.73	25.73	3.82	3.77	3.81	11.91	11.78	11.78	7.73	7.77	7.76	7.61	7.57	7.59	25.76	43.27	44.23	3.86	12.13
24.5	24.5	24.51	3.26	3.28	3.31	12.38	11.83	11.83	7.99	8	8.01	7.82	7.84	7.82	24.55	42.08	43.27	3.29	12.16
22.04	22.04	22.03	3.09	3.08	3.08	12.26	12.53	12.06	7.89	7.88	7.86	7.68	7.71	7.71	22.05	42.78	43.83	3.08	12.33
25.76	25.76	25.76	3.84	3.87	3.81	12.26	12.26	12.26	7.97	7.94	7.99	7.6	7.55	7.6	25.76	42.4	44.7	3.8	12.6
24.61	24.61	24.63	3.31	3.3	3.34	12.11	12.11	12.08	8.49	8.47	8.49	8.17	8.14	8.2	24.5	39.89	41.36	3.26	12.1
25.5	25.53	25.53	3.79	3.77	3.77	11.78	11.86	11.83	7.75	7.74	7.75	7.52	7.5	7.54	25.53	43.72	44.82	3.82	12.33
26.61	26.61	26.61	3.75	3.76	3.78	12.01	12.05	11.98	8.35	8.34	8.33	8.14	8.13	8.13	26.6	40.47	41.67	3.72	12.5
24.83	24.81	24.82	4.09	4.09	4.78	11.68	11.63	11.71	7.76	7.86	7.8	7.5	7.5	7.52	24.82	43.16	45.12	4.03	12.16
23.59	23.59	23.58	3.48	3.48	3.48	11.54	11.14	11.71	7.42	7.43	7.43	7.31	7.32	7.32	23.61	45.49	46.42	3.46	11.33
24.61	24.62	24.62	3.55	3.55	3.56	11.91	11.68	11.66	8.01	7.99	8.01	7.91	7.85	7.87	24.62	42.13	42.78	3.45	11.83
24.31	24.3	24.3	3.45	3.44	3.43	11.61	11.63	11.76	7.64	7.63	7.64	7.52	7.51	7.52	24.32	44.29	45	3.4	11.73
21.29	21.27	21.28	3.07	3.09	3.13	11.39	11.34	11.35	7.66	7.65	7.63	7.35	7.37	7.35	21.29	44.12	45.86	3.07	11.96
23.79	23.79	23.79	3.43	3.43	3.42	11.81	12.41	11.71	7.8	7.78	7.8	7.46	7.5	7.51	23.79	43.44	45.12	3.37	11.8
22.51	22.51	22.5	3.08	3.11	3.12	10.96	10.99	10.89	7.47	7.47	7.48	7.42	7.42	7.43	22.49	45.24	45.49	3.28	11.53
25.87	25.88	25.88	3.78	3.75	3.77	12.21	12.7	12.8	8.63	8.56	8.59	8.38	8.38	8.34	25.87	39.11	40.56	3.65	11.53
24.07	24.08	24.06	3.79	3.83	3.87	12.03	11.96	11.91	7.58	7.58	7.64	7.49	7.42	7.51	24.07	44.35	45.12	3.88	12.2
25.39	25.39	25.4	3.78	3.76	3.78	11.59	11.61	11.68	8.07	8.06	8.06	7.95	7.96	7.99	25.4	41.82	42.51	3.77	12
26.02	26	26.03	3.76	3.81	3.79	11.91	11.93	11.91	7.9	7.9	7.91	7.82	7.83	7.83	26.01	42.61	43.21	3.75	12.16
24.56	24.57	24.57	3.44	3.48	3.46	11.16	11.15	11.19	7.71	7.7	7.69	7.43	7.42	7.41	24.58	43.89	45.61	3.41	11.5
24.2	24.22	24.22	3.49	3.48	3.51	11.76	11.76	11.76	7.78	7.78	7.76	7.64	7.65	7.65	24.33	43.44	44.23	3.53	11.9
24.41	24.41	24.41	3.78	3.78	3.82	11.76	11.71	11.78	7.82	7.82	7.81	7.47	7.47	7.49	24.43	43.21	45.42	3.7	12
24.27	24.27	24.28	3.65	3.67	3.65	12.48	12.48	12.48	7.68	7.67	7.67	7.61	7.64	7.64	24.26	44.12	44.35	3.65	12.7
24.85	24.86	24.89	3.55	3.53	3.53	11.96	12.06	12.08	8.39	8.39	8.3	8.03	7.97	8	24.86	40.37	42.24	3.5	12.3
26.52	26.52	26.52	3.41	3.39	3.4	11.51	11.54	11.54	8.11	8.11	8.1	8.02	8.04	8.01	26.53	41.82	42.13	3.32	11.9
25.62	25.6	25.63	4.09	4.07	4.08	12.16	12.06	12.06	7.98	7.96	7.98	7.58	7.62	7.63	25.6	42.56	44.29	3.98	12.8
25.17	25.17	25.15	3.48	3.46	3.48	12.08	12.16	12.03	8.09	8.08	8.08	7.96	7.97	7.96	25.16	41.82	42.61	3.4	12.1
24.4	24.39	24.37	3.57	3.56	3.54	11.63	11.66	11.71	7.91	7.91	7.91	7.61	7.6	7.62	24.36	42.72	44.41	3.39	12.1
25.28	25.32	25.27	2.85	2.83	2.85	12.03	12.03	11.91	7.8	7.79	7.79	7.44	7.61	7.61	25.26	43.44	45.24	2.83	11.9
25.01	25.01	25.01	3.25	3.25	3.25	11.31	11.21	11.25	7.85	7.86	7.87	7.8	7.81	7.81	24.99	42.99	43.44	3.25	11.7
24.38	24.38	24.38	3.15	3.15	3.2	11.88	11.83	11.83	7.89	7.95	7.88	7.87	7.89	7.86	24.38	42.88	42.99	3.21	11.9
21.51	21.51	21.5	2.82	2.84	2.84	11.49	11.46	11.49	7.57	7.6	7.58	7.09	7.13	7.11	21.26	45	47.6	2.81	11.5
23.26	23.26	23.25	3.05	3.05	3.05	12.3	12.41	12.35	7.93	7.94	7.92	7.71	7.73	7.72	23.24	42.56	43.83	3.03	12
24.62	24.62	24.62	3.6	3.6	3.57	11.66	12.78	12.58	7.96	7.99	7.99	7.78	7.77	7.81	24.63	42.45	43.44	3.59	12.3
5.8	25.8	25.8	3.67	3.67	3.71	12.31	12.38	12.38	8.28	8.28	8.3	8.18	8.16	8.19	25.79	40.76	41.46	3.68	12.5
25.54	25.55	25.53	3.75	3.78	3.78	11.98	11.93	11.96	8.01	8	8	7.94	7.91	7.93	25.55	42.19	42.67	3.78	12.06
25.46	25.47	25.47	3.69	3.69	3.69	11.73	11.78	11.78	7.99	8	8	7.92	7.95	7.95	25.46	42.29	42.78	3.73	11.8
25.82	25.82	25.83	3.58	3.58	3.58	12.16	12.13	12.16	8.16	8.16	8.15	7.95	7.93	7.97	25.81	41.31	42.72	3.53	12.3
24.98	24.98	24.98	3.41	3.42	3.43	11.54	11.81	11.78	7.67	7.66	7.65	7.48	7.48	7.5	24.98	44.35	45.55	3.43	11.1
24.46	24.46	24.46	3.74	3.74	3.69	12.03	12.08	12.06	7.84	7.8	7.81	7.74	7.71	7.75	24.44	43.38	43.83	3.72	12.1
22.3	22.3	22.3	3.17	3.17	3.17	12.13	12.1	12.12	7.8	7.79	7.81	6.94	6.94	6.94	22.31	43.49	48.56	3.07	12.23
26.61	26.62	26.6	4.36	4.38	4.37	12.36	12.23	12.25	8.06	8.08	8.04	7.79	7.8	7.78	26.61	42.03	43.55	4.42	12.5
22.66	22.65	22.66	3.34	3.33	3.34	11.09	11.31	11.19	7.71	7.71	7.71	7.6	7.6	7.61	22.65	43.83	44.47	3.27	11.66
25.79	25.78	25.8	3.5	3.48	3.46	11.88	11.87	11.86	8.37	8.36	8.37	8.25	8.26	8.25	25.8	40.42	40.96	3.45	11.86
23.07	23.07	23.06	3.22	3.18	3.21	11.61	11.44	1.35	8.09	8.13	8.1	7.86	7.85	7.85	23.07	41.82	43.32	3.25	11.6
26.86	26.85	26.84	3.83	3.83	3.84	12.23	12.18	12.22	8.26	8.27	8.26	8.13	8.15	8.14	26.87	40.81	41.82	3.95	12.16
23.58	23.58	23.59	3.75	3.74	3.76	11.86	11.85	11.9	7.67	7.65	7.65	7.49	7.49	7.5	23.59	44.18	45.12	3.75	11.96
26.03	26.03	26.01	3.6	3.63	3.61	12.1	12.11	12.13	7.9	7.91	7.89	7.68	7.73	7.69	26.1	42.75	43.75	3.59	12.13
24.85	24.88	24.86	4.07	4.68	4.12	11.93	11.71	11.9	7.82	7.81	7.8	7.67	7.7	7.71	24.87	43.21	44.18	4.06	11.9
23.77	23.78	23.77	3.43	3.41	3.42	11.73	11.71	11.72	7.57	7.55	7.56	7.5	7.5	7.49	23.76	44.76	45.3	3.59	11.5
24.13	24.14	24.14	3.26	3.25	3.26	11.24	11.21	11.23	7.83	7.82	7.84	7.66	7.72	7.62	24.15	43.21	44.23	3.25	11.5
26.74	26.74	26.74	3.6	3.58	3.58	11.44	11.54	11.56	8.16	8.17	8.16	8.01	8.04	8.03	26.91	41.56	42.03	3.53	12.03
25.05	25.05	25.04	3.47	3.45	3.48	13.2	12.08	12.03	8.16	8.3	8.15	8.04	7.84	8.05	25.19	41.67	42.08	3.46	12
23.37	23.36	23.36	3.48	3.47	3.48	12.03	12.06	12.03	7.88	7.88	7.87	7.67	7.66	7.68	23.56	43.1	44.53	3.51	12.1
25.87	25.86	25.86	3.94	3.94	3.92	12.93	13.03	12.95	8.78	8.82	8.8	8.4	8.35	8.4	26.01	38.44	40.42	3.81	11.9
23.99	23.99	24	3.69	3.69	3.68	11.93	11.91	11.93	7.82	7.78	7.84	7.51	7.47	7.51	24.14	43.32	45.18	3.49	11.93
24.6	24.6	24.61	3.69	3.7	3.68	11.96	11.98	12.03	7.86	7.87	7.89	7.73	7.74	7.76	24.76	42.99	43.83	3.69	12.26
23.67	23.67	23.68	3.55	3.56	3.54	11.54	11.51	11.53	7.65	7.66	7.65	7.5	7.53	7.53	23.84	44.18	45.24	3.44	11.86
24.45	24.45	24.45	3.81	3.79	3.8	11.41	11.58	11.55	7.66	7.67	7.66	7.63	7.62	7.63	24.61	44.06	44.47	3.77	11.6
24.18	24.19	24.18	3.25	3.24	3.25	11.78	11.98	11.95	7.7	7.72	7.71	7.46	7.48	7.47	24.35	43.66	45.3	3.35	11.73
20.74	20.76	20.76	3.34	3.35	3.34	11.34	11.24	11.23	8.05	8.04	8.03	7.4	7.38	7.39	20.91	42.13	45.73	3.41	11.53
25.34	25.32	25.32	3.54	3.56	3.62	11.04	11.23	11.56	7.75	7.76	7.78	7.56	7.58	7.57	25.51	43.6	45.24	3.6	11.73
26.16	26.14	26.14	4.06	4.05	4.05	12.18	12.33	12.33	8.15	8.16	8.15	8.06	8.03	8.05	26.34	41.41	42.67	4.01	12.7
23.1	23.02	23.05	3.54	3.55	3.54	12.33	12.06	12.13	7.85	7.88	7.87	7.72	7.71	7.71	23.25	43.21	44.12	3.67	12.4
24.32	24.32	24.31	3.8	3.79	3.8	11.68	11.59	11.67	8.2	8.17	8.16	7.99	8.02	8.01	24.49	40.91	42.4	3.72	12
21.77	21.79	21.78	3.04	3.02	3.05	11.34	11.21	11.36	7.47	7.46	7.47	7.3	7.31	7.31	21.93	45.18	46.36	3.01	11.5
23.67	23.66	23.67	3.5	3.5	3.51	11.66	11.59	11.73	7.78	7.76	7.78	7.52	7.51	7.51	23.81	43.66	45.18	3.54	11.9
27.03	27.04	27.07	2.9	2.92	2.94	11.3	11.29	11.32	7.98	7.92	7.85	7.66	7.65	7.67	27.24	42.45	44.23	2.84	11.33
25.37	25.37	25.36	3.77	3.78	3.77	12.13	12.28	12.31	8.14	8.15	8.15	7.99	7.99	8	25.52	41.41	42.51	3.77	12.43
23.67	23.65	23.65	3.46	3.46	3.46	11.49	11.49	11.44	7.52	7.53	7.53	7.45	7.41	7.46	23.83	45.06	45.61	3.37	11.6
24.01	23.98	24.02	3.67	3.68	3.67	13.45	13.35	12.46	8.03	7.99	8.01	7.91	7.94	7.93	24.15	42.19	42.56	3.77	12.53
22.91	22.92	22.91	3.35	3.32	3.34	12.55	12.58	12.53	7.72	7.73	7.73	7.61	7.55	7.6	23	43.72	44.82	3.29	12.6
23.96	23.96	22.95	3.63	3.54	3.53	11.76	12.36	11.98	7.79	7.81	7.78	7.64	7.62	7.63	24.11	43.44	44.58	3.72	11.86
22.97	22.79	22.85	3.15	3.18	3.17	11.83	11.88	11.86	7.94	7.79	7.82	7.8	7.79	7.78	22.96	42.78	43.72	3.22	11.93
24.1	24.09	24.11	3.88	3.88	3.87	12.01	11.98	12.01	7.79	7.79	7.8	7.56	7.54	7.55	24.25	43.66	44.7	3.9	12.3
23.04	23.05	23.04	3.95	3.98	3.94	11.34	11.21	11.28	7.53	7.53	7.53	7.34	7.34	7.33	23.21	44.94	46.17	3.45	11.33
24.14	24.13	24.12	3.79	3.81	3.8	12.15	12.25	12.21	7.92	7.94	7.93	7.89	7.91	7.9	24.29	42.61	42.88	3.8	12.53
25.62	25.61	25.6	3.91	3.89	3.9	12.18	12.19	12.2	7.85	7.83	7.84	7.57	7.58	7.57	25.76	43.05	44.58	3.88	12.4
24.63	24.63	24.62	3.45	3.5	3.48	11.46	11.54	11.51	8.32	8.31	8.32	8.2	8.2	8.19	24.78	40.61	41.01	3.48	11.5
25.27	25.26	25.26	4.1	4.1	4.1	12.46	12.55	12.46	7.88	7.86	7.87	7.72	7.72	7.72	25.42	43.27	44.23	4.14	12.86
24.8	24.81	24.82	3.62	3.61	3.61	12.18	12.11	12.13	8.14	8.13	8.12	8	8.01	8.01	25.01	41.77	42.13	3.54	12.16
26.6	26.6	26.6	3.79	3.79	3.78	12.08	12.06	12.16	8.17	8.16	8.19	8.03	8.03	8.04	26.75	41.51	41.82	3.76	12.23
22.97	22.97	22.97	3.3	3.3	3.25	11.81	11.85	11.84	7.7	7.7	7.69	7.24	7.25	7.24	23.15	43.83	44.41	2.8	11.76
24.74	24.74	24.74	4.1	4.3	4.25	12.01	12.03	12.05	7.75	7.74	7.75	7.73	7.72	7.71	24.91	43.77	43.95	4.13	12.13
25.53	25.55	25.54	3.4	3.35	3.38	11.61	11.54	11.6	8.22	8.21	8.2	8.14	8.12	8.13	25.7	41.16	41.62	3.13	11.73
25.12	25.12	25.12	3.67	3.64	3.65	11.96	11.93	11.95	7.84	7.84	7.83	7.72	7.73	7.73	25.29	43.32	43.83	3.65	11.8
25.95	26	25.96	3.9	3.87	3.88	11.98	12.06	12.05	7.93	7.92	7.93	7.76	7.75	7.76	26.15	43.05	43.77	3.88	12.23
23.46	23.45	23.45	3.63	3.65	3.64	11.06	10.96	10.97	7.4	7.38	7.39	7.17	7.18	7.17	23.61	45.73	47.27	3.75	11.6
24.47	24.47	24.46	3.5	3.5	3.48	11.96	12.06	12.05	8.25	8.21	7.24	8.03	8.06	8.05	24.65	41.26	42.08	3.57	12.3
24.66	24.67	24.67	4.41	4.24	4.25	12.11	12.03	12.01	7.8	7.8	7.79	7.74	7.75	7.75	24.84	43.83	43.83	4.25	12.3
26.53	26.53	26.53	3.35	3.36	3.34	11.53	11.41	11.53	8.22	8.24	8.23	8.01	8.02	8.02	26.71	41.21	42.4	3.39	11.8
24.53	24.53	24.51	3.64	3.59	3.61	12.03	12.13	11.98	8.18	8.19	8.17	7.94	7.99	7.97	24.58	41.56	42.29	3.26	12.16
